# Supplementary material for: An Implantable Magneto-Responsive Poly(aspartamide) Based Electrospun Scaffold for Hyperthermia Treatment
Source: Nanomaterials (Basel). 2022 Apr 26;12(9):1476. doi: 10.3390/nano12091476 (PMC9101327; doi:10.3390/nano12091476)
Supplement: Supplementary file 1 [file nanomaterials-12-01476-s001.zip]

Archive with 1 entries (1 files):
- nanomaterials-1674759-supplementary.pdf
